# Supplementary material for: 3D Cell Migration Studies for Chemotaxis on Microfluidic-Based Chips: A Comparison between Cardiac and Dermal Fibroblasts
Source: Bioengineering (Basel). 2018 Jun 12;5(2):45. doi: 10.3390/bioengineering5020045 (PMC6027294; doi:10.3390/bioengineering5020045)
Supplement: Supplementary file 1 [file bioengineering-05-00045-s001.zip]

Archive with 3 entries (2 files):
- bioengineering-303221-suppl-rd1 revised/
- bioengineering-303221-suppl-rd1 revised/NHCF-V.avi
- bioengineering-303221-suppl-rd1 revised/NHDF.avi
